# Supplementary material for: The impact of infectious disease consultation in candidemia in a tertiary care hospital in Japan over 12 years
Source: PLoS One. 2019 Apr 25;14(4):e0215996. doi: 10.1371/journal.pone.0215996 (PMC6483235; doi:10.1371/journal.pone.0215996)
Supplement: S1 Table — (XLSX) [file pone.0215996.s001.xlsx]

## Sheet: data sheet
ID	Age	≧65	Sex (Male0：Female1）	dependent functional status	Charlson's weighted index comorbidity score(6)	No.(%)with Charlson`s weighted index co-morbidity score(6) ≥4	Age adjusted Charlson's weighted index comorbidity score(6)	Age adjusted No.(%)with Charlson`s weighted index co-morbidity score(6) ≥4	DM	Solid tumor	Hemato tumor	CKDstage5	Liver disease	MI	COPD	Stroke	HIV	Dimentia	Collagen disease	Ulcer	Peripheral vascular disease	Hemiplegia	Transplantation	Chemotherapy	Radiation	Immunotherapy (0:none、1:steroid、2:Cycrosporin, 3:TNFα)	HD	WBC	CRP	Neu<500	Nursing home	Re-admission	Operation	Tracheostomy	Urethral catheter	CVC	Duration from CV to blodd culture	ICU before admission	ICU stay	ICU treatment	TPN	Transfusion	Duration from blood culture to admission	Pathogen (0:albicans, 1:parapsilosis, 2:glabrata, 3:tropicalis, 4:geilliermondii, 5:lusitaniae, 6:krusei, 7:dubliniensis, 8:species)	C.albicans	C parapsilosis	Cglabrata	Ctropicalis	Cgeilliermondii
1	84	1	1	1	6	1	10	1	0	1	0	0	0	0	0	0	0	0	0	0	0	0	0	0	0	0	0	5430	2.84	0	0	0	0	0	0	1	22	0	0	0	1	0	41	2	0	0	1	0	0
3	79	1	1	1	2	0	5	1	1	0	0	0	0	0	1	0	0	0	0	0	0	0	0	0	0	0	0	4950	6.78	0	0	1	1	1	1	1	20	0	0	0	1	0	150	3	0	0	0	1	0
4	85	1	1	0	4	1	8	1	1	0	0	1	0	1	0	0	0	0	0	0	0	0	0	0	0	0	0	6050	1.73	0	0	1	0	0	1	1	19	0	0	0	1	0	35	3	0	0	0	1	0
5	78	1	1	0	6	1	9	1	0	1	0	0	0	0	0	0	0	0	0	0	0	0	0	0	0	0	0	12760	4.68	0	0	1	0	0	1	0	0	0	0	0	0	0	45	2	0	0	1	0	0
6	94	1	1	1	3	0	8	1	0	0	0	0	0	1	0	0	0	1	1	0	0	0	0	0	0	1	0	18420	2.3	0	1	0	0	0	0	0	0	0	0	0	0	0	14	0	1	0	0	0	0
7	64	0	0	0	4	1	6	1	1	0	1	0	0	1	0	0	0	0	0	0	0	0	0	1	0	1	0	1190	0.04	0	0	1	0	0	1	1	25	0	0	0	0	1	73	2	0	0	1	0	0
8	62	0	0	0	8	1	10	1	1	1	0	0	0	0	1	0	0	0	0	0	0	0	0	0	0	0	0	9950	1.51	0	0	0	0	0	1	1	10	0	0	0	1	0	309	0	1	0	0	0	0
9	62	0	0	0	2	0	4	1	1	0	0	0	0	0	1	0	0	0	0	0	0	0	0	0	0	0	0	12920	2.78	0	0	0	0	0	1	1	13	0	0	0	1	1	97	2	0	0	1	0	0
10	82	1	1	0	8	1	12	1	1	1	0	0	0	0	0	1	0	0	0	0	0	0	0	1	0	0	0	4460	2.8	0	0	0	0	0	0	0	0	0	0	0	0	0	97	2	0	0	1	0	0
11	73	1	0	0	1	0	4	1	0	0	0	0	0	0	0	0	0	0	0	1	0	0	0	0	0	0	0	4750	1.72	0	0	0	0	0	0	1	6	1	6	0	1	0	20	1	0	1	0	0	0
12	85	1	0	0	7	1	11	1	1	1	0	0	0	0	0	0	0	0	0	0	0	0	0	0	0	0	0	13050	17.4	0	0	0	1	0	1	1	7	0	0	0	1	0	28	1	0	1	0	0	0
13	71	1	0	0	7	1	10	1	0	1	0	0	0	1	0	0	0	0	0	0	0	0	0	0	0	0	0	6700	3.92	0	0	0	0	0	0	1	15	0	0	0	0	0	93	1	0	1	1	0	0
14	76	1	0	0	7	1	10	1	1	1	0	0	0	0	0	0	0	0	0	0	0	0	0	1	0	0	0	6810	3.57	0	0	1	1	0	0	0	0	0	0	0	0	0	66	3	0	0	0	1	0
15	73	1	0	0	6	1	9	1	0	1	0	0	0	0	0	0	0	0	0	0	0	0	0	0	0	0	0	8030	1.53	0	0	0	1	0	0	1	34	0	0	0	1	0	58	0	1	0	1	0	0
16	82	1	0	0	3	0	7	1	1	0	0	0	0	1	1	0	0	0	0	0	0	0	0	0	0	0	0	11630	6.1	0	0	0	0	1	1	1	7	0	0	0	1	0	10	0	1	0	0	0	0
17	74	1	1	0	6	1	9	1	0	1	0	0	0	0	0	0	0	0	0	0	0	0	0	1	0	1	0	21270	5.38	0	0	1	0	0	1	1	15	0	0	0	1	0	20	3	0	0	0	1	0
18	76	1	1	0	7	1	10	1	1	1	0	0	0	0	0	0	0	0	0	0	0	0	0	1	0	0	0	6580	1.47	0	0	1	0	0	1	1	401	0	0	0	1	0	9	2	0	0	1	0	0
19	87	1	0	1	2	0	6	1	0	0	0	0	0	1	0	1	0	0	0	0	0	0	0	0	0	1	0	11950	1.3	0	1	1	1	0	1	1	11	0	0	0	1	0	11	0	1	0	0	0	0
20	63	0	0	0	6	1	8	1	0	1	0	0	0	0	0	0	0	0	0	0	0	0	0	1	0	1	0	18040	12.6	0	0	0	0	0	1	0	0	0	0	0	0	0	83	4	0	0	0	0	1
21	79	1	0	1	3	0	6	1	0	0	0	0	0	0	0	1	0	0	0	0	0	1	0	0	0	0	0	4920	0.63	0	0	0	0	0	1	1	11	0	0	0	1	1	66	1	0	1	0	0	0
22	59	0	0	1	2	0	3	0	0	0	0	0	0	0	0	0	0	0	0	0	0	1	0	0	0	0	0	3990	3.72	0	1	0	0	1	1	1	16	0	0	0	1	0	29	0	1	0	0	0	0
23	88	1	1	0	1	0	5	1	0	0	0	0	0	0	0	1	0	0	0	0	0	0	0	0	0	0	0	6060	8.29	0	0	0	0	0	1	0	0	0	0	0	0	1	91	2	0	0	1	0	0
24	77	1	0	0	8	1	11	1	1	1	0	0	0	0	1	0	0	0	0	0	0	0	0	0	0	0	0	11830	6.06	0	0	1	1	1	1	1	8	1	1	0	1	1	22	2	0	0	1	1	0
25	87	1	0	0	4	1	8	1	1	0	1	0	0	1	0	0	0	0	0	0	0	0	0	0	0	1	0	13860	7.95	0	0	1	0	0	1	0	0	0	0	0	0	0	11	0	1	0	0	0	0
26	87	1	0	0	1	0	5	1	0	0	0	0	0	0	0	1	0	0	0	0	0	0	0	0	0	0	0	8610	0.53	0	0	0	0	0	1	0	0	0	0	0	0	0	33	0	1	0	0	0	0
27	63	0	0	0	3	0	5	1	0	0	1	0	0	0	0	0	0	0	0	1	0	0	0	0	0	0	1	13474	10.59	0	0	0	1	1	1	1	4	1	55	1	1	1	12	0	1	0	0	0	0
28	89	1	1	0	2	0	6	1	0	0	0	0	0	1	0	1	0	0	0	0	0	0	0	0	0	0	0	5850	2.63	0	0	0	0	0	1	1	24	0	0	0	1	0	26	2	1	0	1	0	0
29	77	1	0	0	6	1	9	1	0	1	0	0	0	0	0	0	0	0	0	0	0	0	0	0	0	0	0	5800	3.61	0	0	1	0	0	1	1	18	0	0	0	1	0	48	0	1	0	0	0	0
30	73	1	0	0	4	1	7	1	1	0	0	1	0	1	0	0	0	0	0	0	0	0	1	0	0	1	1	6289	0.53	0	0	0	0	1	1	1	40	1	53	0	1	1	186	5	0	0	0	0	0
31	64	0	0	0	6	1	8	1	0	1	0	0	0	0	0	0	0	0	0	0	0	0	0	1	1	0	0	12090	11.7	0	0	0	0	0	1	1	650	0	0	0	1	1	19	0	1	0	0	0	0
32	64	0	0	0	2	0	4	1	0	0	0	0	0	1	0	0	0	0	0	1	0	0	0	0	0	0	0	9710	0.82	0	0	0	0	0	0	1	11	0	0	0	1	0	12	1	0	1	0	0	0
33	89	1	0	0	1	0	5	1	0	0	0	0	0	0	0	1	0	0	0	0	0	0	0	0	0	0	0	9820	8.6	0	0	0	0	0	0	0	0	0	0	0	0	0	16	0	1	0	0	0	0
34	61	0	0	0	6	1	8	1	0	0	0	0	0	0	0	0	1	0	0	0	0	0	0	0	0	1	0	10640	2.07	0	0	0	0	1	1	1	11	0	0	0	0	1	53	0	1	0	0	0	0
35	60	0	0	1	6	1	8	1	0	0	0	0	0	0	0	0	1	0	0	0	0	0	0	0	0	0	0	7330	13.09	0	0	1	0	0	1	0	0	0	0	0	1	1	59	0	1	0	0	0	0
36	53	0	0	0	1	0	2	0	0	0	0	0	0	0	0	1	0	0	0	0	0	0	0	0	0	0	0	20370	5.15	0	0	0	1	0	1	0	0	1	1	0	0	0	12	4	0	0	0	0	1
37	52	0	1	0	1	0	2	0	0	0	0	0	0	0	0	0	0	1	0	0	0	0	0	0	0	0	0	22270	18.2	0	0	1	1	0	1	1	34	0	0	0	1	0	195	2	0	0	1	0	0
38	32	0	0	0	3	0	3	0	1	0	1	0	0	0	0	0	0	0	0	0	0	0	0	1	0	1	0	1850	1.1	0	0	0	0	0	1	1	10	0	0	0	1	1	144	1	0	1	0	0	0
39	83	1	0	0	6	1	10	1	1	0	0	1	0	0	0	1	0	0	0	0	0	1	0	0	0	0	1	20440	12.58	0	0	1	0	0	1	1	5	0	0	0	0	0	48	0	1	0	0	0	0
40	82	1	1	0	1	0	5	1	0	0	0	0	0	1	0	0	0	0	0	0	0	0	0	0	0	0	0	6390	2.66	0	0	1	0	0	1	0	0	0	0	0	0	0	12	0	1	0	0	0	0
41	64	0	0	0	10	1	12	1	0	1	0	0	1	0	0	1	0	0	0	0	0	0	0	0	0	1	0	3840	4.67	0	0	1	0	0	1	1	15	0	0	0	1	1	22	0	1	0	0	0	0
42	79	1	0	0	1	0	4	1	0	0	0	0	0	1	0	0	0	0	0	0	0	0	0	0	0	0	0	5710	7.25	0	0	0	1	0	1	1	9	0	0	0	1	1	24	2	0	0	1	0	0
43	66	1	0	1	5	1	7	1	1	0	0	1	0	1	0	1	0	0	0	0	0	0	0	0	0	0	1	12290	5.52	0	0	1	0	0	1	1	2	0	0	0	1	1	16	3	0	0	0	1	0
44	48	0	1	0	4	1	4	1	1	0	0	1	0	0	0	0	0	0	1	0	0	0	0	0	0	1	1	9040	37.1	0	0	0	0	1	1	1	5	1	32	1	1	1	39	0	1	0	0	0	0
45	79	1	1	0	1	0	4	1	0	0	0	0	0	0	0	1	0	0	0	0	0	0	0	0	0	0	0	9120	6.01	0	0	0	1	0	1	0	18	1	19	0	0	1	68	0	1	0	0	0	0
46	65	1	0	0	0	0	2	0	0	0	0	0	0	0	0	0	0	0	0	0	0	0	0	0	0	0	0	12540	1.9	0	0	0	1	0	1	1	6	0	0	0	1	1	8	1	0	1	0	0	0
47	68	1	0	1	6	1	8	1	0	1	0	0	0	0	0	0	0	0	0	0	0	0	0	0	0	0	0	8830	8.83	0	0	0	0	0	1	1	31	0	0	0	1	0	41	0	1	0	0	0	0
48	59	0	1	1	1	0	2	0	0	0	0	0	0	0	0	0	0	0	0	1	0	0	0	0	0	0	0	13080	2.34	0	0	0	1	0	0	1	20	1	9	0	1	1	20	2	0	0	1	0	0
49	48	0	0	1	6	1	6	1	0	1	0	0	0	0	0	0	0	0	0	0	0	0	0	1	0	0	0	19030	4.22	0	0	1	1	0	1	1	32	0	0	0	1	0	120	0	1	0	0	0	0
50	74	1	1	0	8	1	11	1	0	1	0	0	0	1	0	0	0	0	1	0	0	0	0	0	0	1	0	6780	2.65	0	0	1	0	0	1	1	24	0	0	0	1	1	35	2	0	0	1	0	0
51	75	1	0	0	6	1	9	1	0	1	0	0	0	0	0	0	0	0	0	0	0	0	0	0	0	0	0	5850	7.25	0	0	0	1	0	0	1	11	0	0	0	1	1	38	0	1	0	0	0	0
52	67	1	0	0	8	1	10	1	0	1	0	0	0	0	0	0	0	0	1	1	0	0	0	1	0	1	0	4300	2.34	0	0	1	0	1	1	1	39	0	0	0	1	1	61	1	0	1	0	0	0
54	78	1	0	0	0	0	3	0	0	0	0	0	0	0	0	0	0	0	0	0	0	0	0	0	0	1	0	7200	1.09	0	0	1	0	0	0	1	85	0	0	0	1	0	118	1	0	1	0	0	0
55	71	1	0	1	3	0	6	1	0	0	0	0	0	0	0	1	0	0	0	0	0	1	0	0	0	0	0	5390	4.95	0	0	0	0	0	0	0	0	0	0	0	0	0	13	0	1	0	0	0	0
57	86	1	1	0	7	1	11	1	0	1	0	0	0	1	0	0	0	0	0	0	0	0	0	0	0	0	0	19250	8.71	0	0	1	1	0	1	1	15	0	0	0	1	1	70	2	0	0	1	0	0
58	80	1	0	0	2	0	6	1	1	0	0	0	0	0	0	1	0	0	0	0	0	0	0	0	0	1	0	17330	16.2	0	0	0	0	0	1	1	15	0	0	0	1	0	28	0	1	0	0	0	0
60	82	1	0	1	4	1	8	1	0	0	1	0	0	0	1	0	0	0	1	0	0	0	0	0	0	0	0	6040	17.71	0	0	0	0	0	1	0	0	0	0	0	0	1	9	0	1	0	0	0	0
61	77	1	1	1	8	1	11	1	1	1	0	0	0	0	0	1	0	0	0	0	0	0	0	0	0	0	0	4310	12.8	0	0	0	0	0	1	1	14	0	0	0	1	1	25	2	0	0	1	0	0
62	78	1	0	0	6	1	9	1	0	1	0	0	0	0	0	0	0	0	0	0	0	0	0	0	0	0	0	9120	1.53	0	0	1	1	0	0	1	27	0	0	0	1	0	102	1	0	1	0	0	0
63	72	1	1	0	1	0	4	1	0	0	0	0	0	0	0	1	0	0	0	0	0	0	0	0	0	0	0	7550	5.17	0	0	0	1	0	1	0	0	1	5	0	0	1	16	4	0	0	0	0	1
65	87	1	0	0	2	0	6	1	1	0	0	0	0	0	1	0	0	0	0	0	0	0	0	0	0	0	0	14450	9.5	0	0	0	0	0	1	1	14	0	0	0	1	0	48	2	1	0	1	0	0
66	89	1	0	0	2	0	6	1	1	0	0	0	0	0	0	0	0	1	0	0	0	0	0	0	0	0	0	6650	7.24	0	0	1	0	1	1	1	10	0	0	0	1	1	10	0	1	0	0	0	0
67	81	1	0	1	1	0	5	1	0	0	0	0	0	0	0	1	0	0	0	0	0	0	0	0	0	0	0	8990	12.8	0	0	0	0	0	0	0	0	0	0	0	0	0	10	2	1	0	1	0	0
68	64	0	0	0	7	1	9	1	0	1	0	0	0	0	0	0	0	0	0	1	0	0	0	0	0	0	0	9420	2.7	0	0	1	0	0	1	1	11	0	0	0	1	1	11	0	1	0	0	0	0
69	86	1	1	0	3	0	7	1	1	0	0	0	0	1	1	0	0	0	0	0	0	0	0	0	0	1	0	9440	6.3	0	0	0	0	0	1	1	19	0	0	0	1	0	43	0	1	0	0	0	0
71	92	1	1	0	11	1	16	1	0	1	0	0	0	1	1	1	0	0	0	0	0	1	0	0	0	0	0	16880	19.8	0	0	0	0	0	1	0	0	0	0	0	0	0	43	0	1	0	0	0	0
73	79	1	1	0	7	1	10	1	0	1	0	0	0	0	1	0	0	0	0	0	0	0	0	0	0	1	0	8160	4.22	0	0	0	0	0	1	0	0	0	0	0	0	1	23	0	1	0	0	0	0
74	82	1	1	1	7	1	11	1	1	1	0	0	0	0	0	0	0	0	0	0	0	0	0	0	0	0	0	20740	3.78	0	0	1	0	0	1	1	21	0	0	0	1	1	28	7	0	0	0	1	0
75	74	1	0	1	1	0	4	1	0	0	0	0	0	0	1	0	0	0	0	0	0	0	0	0	0	0	0	4930	6.6	0	0	0	0	0	1	1	19	0	0	0	1	0	53	1	0	1	0	0	0
76	78	1	0	0	3	0	6	1	0	0	0	0	0	0	0	1	0	0	0	0	0	1	0	0	0	0	0	2860	2.12	0	0	0	0	0	1	1	9	0	0	0	0	1	15	2	0	0	1	0	0
77	82	1	1	0	4	1	8	1	1	0	0	0	0	0	0	1	0	0	0	0	0	1	0	0	0	0	0	11350	11.14	0	0	0	0	0	1	0	0	0	0	0	0	0	49	2	0	0	1	0	0
78	36	0	0	0	0	0	0	0	0	0	0	0	0	0	0	0	0	0	0	0	0	0	0	0	0	0	0	8140	4.52	0	0	1	1	0	1	1	25	0	0	0	1	0	13	0	1	0	0	0	0
80	48	0	0	0	6	1	6	1	1	0	1	1	0	1	0	0	0	0	0	0	0	0	0	1	0	1	1	1	15.4	1	0	1	0	0	0	1	48	0	0	0	0	1	105	2	0	0	1	0	0
82	74	1	1	1	6	1	9	1	0	1	0	0	0	0	0	0	0	0	0	0	0	0	0	1	0	0	0	7650	8.64	0	0	1	0	0	1	1	35	0	0	0	1	1	72	2	0	0	1	0	0
83	69	1	1	0	2	0	4	1	1	0	0	0	0	0	0	0	0	0	1	0	0	0	0	0	0	1	0	34980	3.26	0	0	1	0	0	0	0	0	0	0	0	0	1	119	0	1	0	0	0	0
84	84	1	0	1	6	1	10	1	0	1	0	0	0	0	0	0	0	0	0	0	0	0	0	1	0	0	0	6910	4.64	0	0	1	0	0	1	1	20	0	0	0	1	1	42	0	1	0	0	0	0
85	52	0	0	1	1	0	2	0	1	0	0	0	0	0	0	0	0	0	0	0	0	0	0	0	0	0	1	10410	6.67	0	0	0	1	0	1	1	2	0	0	0	1	1	41	0	1	0	0	0	0
86	77	1	0	0	7	1	10	1	1	0	0	1	0	0	0	1	0	0	1	0	0	1	0	0	0	1	1	12980	5.12	0	0	1	1	0	1	1	46	1	5	0	0	0	74	0	1	0	0	0	0
87	66	1	0	1	7	1	9	1	0	1	0	0	0	0	1	0	0	0	0	0	0	0	0	1	0	0	0	5710	8.43	0	0	1	1	0	0	0	0	0	0	0	0	0	41	0	1	0	0	0	0
88	57	0	0	1	0	0	1	0	0	0	0	0	0	0	0	0	0	0	0	0	0	0	0	0	0	0	0	4780	3.52	0	1	0	0	0	0	1	33	0	0	0	1	0	86	1	0	1	0	0	0
89	84	1	0	0	2	0	6	1	1	0	0	0	0	1	0	0	0	0	0	0	0	0	0	0	0	0	0	1720	3.73	0	0	0	0	0	1	1	27	0	0	0	0	1	61	1	0	1	0	0	0
90	83	1	1	1	9	1	13	1	0	1	0	0	1	0	0	0	0	0	0	0	0	0	0	0	0	0	0	16000	14.6	0	1	1	0	0	1	1	6	0	0	0	1	1	96	3	0	0	0	1	0
91	57	0	1	0	1	0	2	0	0	0	0	0	0	0	0	0	0	0	1	0	0	0	0	0	0	1	0	4120	0.56	0	0	1	0	0	1	1	24	0	0	0	1	1	26	0	1	0	0	0	0
93	75	1	0	0	8	1	11	1	1	1	0	0	0	1	0	0	0	0	0	0	0	0	0	0	0	0	0	12760	12.7	0	0	0	1	0	1	1	18	0	0	0	1	0	96	2	0	0	1	0	0
94	82	1	0	0	2	0	6	1	1	0	0	0	0	0	1	0	0	0	0	0	0	0	0	0	0	1	0	10600	10.6	0	0	1	0	0	1	1	12	0	0	0	1	0	20	0	1	0	0	0	0
95	45	0	0	1	2	0	2	0	1	0	0	0	0	0	0	0	0	0	1	0	0	0	0	0	0	1	0	15140	9.83	0	1	0	1	0	1	0	0	0	0	0	0	1	50	0	1	0	0	0	0
96	79	1	0	0	3	0	6	1	0	0	0	0	0	0	0	1	0	0	0	0	0	1	0	0	0	0	0	8490	6.01	0	0	1	0	0	1	1	7	0	0	0	1	0	16	0	1	0	0	0	0
97	64	0	0	0	6	1	8	1	0	1	0	0	0	0	0	0	0	0	0	0	0	0	0	0	0	0	0	6170	0.35	0	0	0	1	0	1	1	5	0	0	0	1	0	18	1	0	1	0	0	0
98	99	1	1	1	1	0	6	1	0	0	0	0	0	1	0	0	0	0	0	0	0	0	0	0	0	0	0	3860	8.07	0	0	1	1	0	1	1	7	0	0	0	0	0	29	0	1	0	0	0	0
99	93	1	0	1	1	0	6	1	1	0	0	0	0	0	0	0	0	0	0	0	0	0	0	0	0	0	0	6850	1.69	0	0	0	0	0	1	1	8	0	0	0	1	1	49	0	1	0	0	0	0
100	38	0	0	0	7	1	7	1	1	0	0	0	0	0	0	0	1	0	0	0	0	0	0	0	0	1	0	1470	10.47	0	0	0	0	0	1	1	35	0	0	0	1	0	86	2	0	0	1	0	0
101	75	1	0	0	2	0	5	1	1	0	0	0	0	1	0	0	0	0	0	0	0	0	0	0	0	0	0	3010	16.1	0	0	1	0	0	1	0	0	0	0	0	0	0	119	2	0	0	1	0	0
102	94	1	0	0	1	0	6	1	0	0	0	0	0	1	0	0	0	0	0	0	0	0	0	0	0	0	0	9410	5.1	0	0	0	0	0	1	1	9	0	0	0	1	0	29	2	0	0	1	0	0
103	67	1	0	0	0	0	2	0	0	0	0	0	0	0	0	0	0	0	0	0	0	0	0	0	0	0	0	4400	6.8	0	0	1	0	0	1	0	10	0	0	0	1	0	31	0	1	0	0	0	0
104	77	1	0	1	8	1	11	1	1	1	0	0	0	1	0	0	0	0	0	0	0	0	0	0	0	0	0	8230	2.19	0	0	1	0	0	1	1	13	0	0	0	1	0	13	0	1	0	0	0	0
105	77	1	1	0	6	1	9	1	0	1	0	0	0	0	0	0	0	0	0	0	0	0	0	0	0	0	0	6440	2.73	0	0	0	0	0	1	1	6	0	0	0	1	1	18	3	0	0	0	1	0
106	79	1	1	0	0	0	3	0	0	0	0	0	0	0	0	0	0	0	0	0	0	0	0	0	0	0	0	4160	0.96	0	0	0	0	0	1	1	21	0	0	0	1	0	24	0	1	0	0	0	0
108	47	0	0	1	8	1	8	1	0	0	1	1	0	0	0	1	0	0	0	1	0	1	0	0	0	0	1	3650	3.34	0	0	1	0	0	1	0	0	0	0	0	0	0	107	8	0	0	0	0	0
109	86	1	0	1	1	0	5	1	0	0	0	0	0	0	0	0	0	1	0	0	0	0	0	0	0	0	0	14690	12.3	0	0	0	0	0	1	1	5	1	22	0	0	1	5	0	1	0	0	0	0
110	76	1	0	0	8	1	11	1	0	1	0	0	0	1	1	0	0	0	0	0	0	0	0	0	0	1	0	12510	13.1	0	0	0	0	0	1	1	12	0	0	0	1	0	90	1	0	1	0	0	0
111	83	1	1	1	2	0	6	1	0	0	0	0	0	1	1	0	0	0	0	0	0	0	0	0	0	0	0	5740	1.08	0	0	0	0	0	1	0	0	0	0	0	0	0	32	0	1	0	0	0	0
112	79	1	0	0	7	1	10	1	0	1	0	0	0	1	0	0	0	0	0	0	0	0	0	0	0	0	0	6160	9.36	0	0	1	1	0	1	1	13	1	2	0	1	1	120	1	0	1	0	0	0
113	76	1	0	0	1	0	4	1	0	0	0	0	0	0	1	0	0	0	0	0	0	0	0	0	0	0	0	12860	12.37	0	0	0	0	0	1	1	9	0	0	0	1	0	16	2	0	0	1	0	0
114	49	0	1	0	0	0	0	0	0	0	0	0	0	0	0	0	0	0	0	0	0	0	0	0	0	0	0	8650	7.57	0	0	0	0	0	0	1	25	0	0	0	1	0	28	1	0	1	0	0	0
116	46	0	0	1	5	1	5	1	0	0	1	1	0	0	0	1	0	0	0	0	0	0	0	0	0	0	1	7190	16.3	0	0	0	1	0	0	1	12	1	7	0	1	1	58	2	1	0	1	0	0
117	57	0	0	1	6	1	7	1	0	1	0	0	0	0	0	0	0	0	0	0	0	0	0	0	0	0	0	18790	3.7	0	0	1	1	1	1	1	19	0	0	0	1	0	37	5	0	0	0	0	0
118	87	1	0	1	2	0	6	1	1	0	0	0	0	0	0	0	0	1	0	0	0	0	0	0	0	0	0	11060	2.12	0	1	0	0	0	1	1	5	0	0	0	1	0	27	2	0	0	1	0	0
119	42	0	0	1	0	0	0	0	0	0	0	0	0	0	0	0	0	0	0	0	0	0	0	0	0	0	0	22790	1.61	0	0	0	0	0	1	1	12	1	8	0	1	1	12	0	1	0	0	0	0
120	75	1	0	1	2	0	5	1	0	0	0	0	0	1	0	1	0	0	0	0	0	0	0	0	0	0	0	19410	3.25	0	0	1	0	1	1	1	19	0	0	0	1	0	20	0	1	0	0	0	0
121	63	0	0	0	1	0	3	0	1	0	0	0	0	0	0	0	0	0	0	0	0	0	0	0	0	0	0	10700	0.39	0	0	0	1	1	0	1	4	0	0	0	1	0	67	2	0	0	1	0	0
122	54	0	1	1	1	0	2	0	0	0	0	0	0	0	0	1	0	0	0	0	0	0	0	0	0	0	0	7310	21.65	0	0	0	1	1	1	0	0	1	1	0	0	0	12	2	0	0	1	0	0
124	60	0	0	1	6	1	8	1	0	1	0	0	0	0	0	0	0	0	0	0	0	0	0	1	0	0	0	4290	3.13	0	0	1	1	1	1	1	74	0	0	0	1	1	135	2	0	0	1	0	0
125	69	1	0	0	6	1	8	1	0	1	0	0	0	0	0	0	0	0	0	0	0	0	0	0	0	0	0	4790	55.2	0	0	0	1	0	1	0	0	1	1	0	0	1	54	2	0	0	1	0	0
126	63	0	1	0	3	0	5	1	0	0	0	1	0	0	0	0	0	1	0	0	0	0	0	0	0	0	1	18410	29.43	0	0	0	0	1	1	1	8	0	0	0	0	1	17	0	1	0	0	0	0
128	88	1	0	0	3	0	7	1	0	0	0	0	0	0	1	1	0	1	0	0	0	0	0	0	0	0	0	8540	1.87	0	0	1	1	0	1	1	28	0	0	0	0	1	16	0	1	0	0	0	0
129	74	1	1	0	2	0	5	1	0	0	1	0	0	0	0	0	0	0	0	0	0	0	0	1	1	0	0	2670	0.22	0	0	0	0	0	1	1	31	0	0	0	0	1	33	0	1	0	0	0	0
130	1	0	1	0	1	0	1	0	1	0	0	0	0	0	0	0	0	0	0	0	0	0	0	0	0	0	0	15510	2.34	0	0	1	0	0	0	0	0	0	0	0	0	0	9	0	1	0	0	0	0
131	74	1	0	0	1	0	4	1	0	0	0	0	0	0	0	0	0	0	0	1	0	0	0	0	0	0	0	8560	11.95	0	0	0	1	0	0	1	10	0	0	0	0	1	11	0	1	0	0	0	0
132	92	1	0	1	4	1	9	1	1	0	0	0	0	1	0	0	0	1	0	1	0	0	0	0	0	0	0	13560	10.23	0	0	1	0	0	1	0	0	0	0	0	0	1	19	3	0	0	0	1	0
133	93	1	1	0	1	0	6	1	0	0	0	0	0	0	0	0	0	1	0	0	0	0	0	0	0	0	0	26800	15.4	0	0	0	0	0	1	1	20	0	0	0	1	1	21	0	1	0	0	0	0
134	73	1	0	1	2	0	5	1	1	0	0	0	0	0	0	0	0	0	1	0	0	0	0	0	0	1	0	21000	12.57	0	0	1	0	0	1	1	24	0	0	0	0	1	26	0	1	0	0	0	0
135	72	1	0	0	10	1	13	1	1	1	0	0	1	0	0	0	0	0	0	0	0	0	0	0	0	0	0	4980	2.74	0	0	1	1	0	1	1	42	0	0	0	1	1	105	6	0	0	0	0	0
136	72	1	0	1	8	1	11	1	0	1	1	0	0	0	0	0	0	0	0	0	0	0	0	1	0	1	0	3260	6.93	0	0	1	1	0	0	1	12	0	0	0	0	1	27	3	0	0	0	1	0
137	72	1	1	0	2	0	5	1	0	0	0	0	0	1	0	1	0	0	0	0	0	0	0	0	0	0	1	11160	0.83	0	0	0	0	0	1	1	11	1	26	1	1	1	16	0	1	0	0	0	0
138	80	1	0	0	7	1	11	1	0	1	0	0	0	1	0	0	0	0	0	0	0	0	0	0	0	0	0	4900	4.79	0	0	1	1	0	1	1	9	0	0	0	0	1	25	0	1	0	0	0	0
139	74	1	0	0	8	1	11	1	0	1	0	0	0	1	0	1	0	0	0	0	0	0	0	0	0	0	0	6520	6.6	0	0	0	0	0	0	1	11	0	0	0	0	1	18	0	1	0	0	0	0
140	82	1	1	1	1	0	5	1	0	0	0	0	0	0	0	0	0	1	0	0	0	0	0	0	0	0	0	2710	0.61	0	1	0	0	0	0	1	10	0	0	0	1	0	31	2	0	0	1	0	0
141	67	1	1	1	0	0	2	0	0	0	0	0	0	0	0	0	0	0	0	0	0	0	0	0	0	0	0	12300	2.71	0	0	0	0	0	1	1	19	0	0	0	1	1	23	0	1	0	0	0	0
142	69	1	1	0	6	1	8	1	0	1	0	0	0	0	0	0	0	0	0	0	0	0	0	0	0	0	0	7500	0.41	0	0	0	1	0	0	1	15	0	0	0	1	1	35	0	1	0	0	0	0
143	67	1	0	1	3	0	5	1	0	0	0	1	0	0	0	1	0	0	0	0	0	0	0	0	0	0	1	21400	4.36	0	0	0	1	0	1	1	4	1	6	1	0	1	12	3	0	0	0	1	0
144	92	1	0	1	2	0	7	1	0	0	0	0	0	1	0	0	0	0	0	1	0	0	0	0	0	0	0	18000	8.96	0	0	1	0	0	1	1	21	0	0	0	0	1	27	0	1	0	0	0	0
145	78	1	1	1	3	0	6	1	0	0	0	0	1	0	0	0	0	0	0	0	0	0	0	0	0	0	0	6930	4.29	0	0	1	1	0	0	1	10	0	0	0	1	0	22	2	0	0	1	0	0
146	74	1	1	1	4	1	7	1	1	0	0	0	0	1	0	1	0	0	1	0	0	0	0	0	0	1	0	18640	3.06	0	0	1	0	0	1	1	36	0	0	0	1	1	57	2	0	0	1	0	0
148	86	1	0	0	1	0	5	1	0	0	0	0	0	1	0	0	0	0	0	0	0	0	0	0	0	0	0	7700	7.99	0	0	0	0	0	0	0	0	0	0	0	0	1	66	0	1	0	0	0	0
149	82	1	0	1	2	0	6	1	0	0	0	0	0	1	0	1	0	0	0	0	0	0	0	0	0	0	0	12170	12.9	0	0	1	0	0	1	1	32	0	0	0	1	0	40	0	1	0	0	0	0
151	81	1	0	0	6	1	10	1	0	1	0	0	0	0	0	0	0	0	0	0	0	0	0	0	0	0	0	12070	6.3	0	0	0	1	0	0	1	5	1	6	0	1	1	68	0	1	0	0	0	0
152	79	1	1	0	6	1	9	1	0	1	0	0	0	0	0	0	0	0	0	0	0	0	0	1	1	0	0	4000	11	0	0	0	1	0	1	1	16	0	0	0	1	1	123	0	1	0	0	0	0
154	90	1	1	1	3	0	8	1	0	0	0	0	0	0	0	1	0	0	0	0	0	1	0	0	0	0	0	9080	10.12	0	1	0	1	0	0	1	38	0	0	0	1	0	48	0	1	0	0	0	0
155	64	0	0	0	7	1	9	1	0	1	0	0	0	0	1	0	0	0	0	0	0	0	0	0	0	0	0	7700	18.34	0	0	1	0	0	1	1	22	0	0	0	0	0	25	0	1	0	0	0	0
156	66	1	0	1	12	1	14	1	0	1	0	0	0	0	0	0	1	0	0	0	0	0	0	1	0	0	0	7470	0.33	0	0	0	0	0	0	1	4	0	0	0	0	1	45	0	1	0	0	0	0
157	80	1	0	0	1	0	5	1	0	0	0	0	0	0	1	0	0	0	0	0	0	0	0	0	0	0	0	15400	6.75	0	0	0	0	0	1	1	7	0	0	0	1	0	32	0	1	0	0	0	0
158	44	0	0	0	10	1	10	1	1	1	0	0	1	0	0	0	0	0	0	0	0	0	0	1	0	0	0	800	10.73	1	0	1	0	0	0	0	0	0	0	0	0	1	25	2	0	0	1	0	0
159	87	1	1	0	7	1	11	1	0	1	0	0	0	0	0	0	0	0	0	1	0	0	0	0	0	0	0	7330	2.65	0	0	1	0	0	0	1	39	0	0	0	0	0	9	3	0	0	0	1	0
160	62	0	0	1	6	1	8	1	0	1	0	0	0	0	0	0	0	0	0	0	0	0	0	1	1	0	0	18330	16.8	0	0	1	0	0	1	1	12	0	0	0	1	1	38	3	0	0	0	1	0
161	75	1	1	1	8	1	11	1	1	1	0	0	0	1	0	0	0	0	0	0	0	0	0	0	0	0	0	17270	12.94	0	0	0	0	0	1	1	5	0	0	0	1	1	7	2	0	0	1	0	0
162	83	1	0	1	4	1	8	1	0	0	0	0	0	0	1	1	0	0	0	0	0	1	0	0	0	1	0	13530	14.57	0	0	0	0	0	0	1	10	0	0	0	1	0	19	3	0	0	0	1	0
163	49	0	0	1	3	0	3	0	1	0	1	0	0	0	0	0	0	0	0	0	0	0	1	1	1	1	0	3600	2.44	0	0	1	1	0	1	1	10	0	0	0	1	1	80	1	0	1	0	0	0
164	49	0	0	1	3	0	3	0	1	0	1	0	0	0	0	0	0	0	0	0	0	0	1	1	1	1	0	1500	0.9	0	0	1	1	0	1	0	0	0	0	0	0	1	50	2	0	0	1	0	0
165	49	0	0	1	3	0	3	0	1	0	1	0	0	0	0	0	0	0	0	0	0	0	1	1	1	1	0	100	0.3	1	0	1	1	0	1	1	8	0	0	0	0	1	12	1	0	1	0	0	0
166	60	0	0	1	10	1	12	1	1	1	0	0	1	0	0	0	0	0	0	0	0	0	0	0	0	0	0	13340	8.52	0	0	1	0	0	1	1	3	0	0	0	1	1	379	0	1	0	0	0	0
167	36	0	0	0	8	1	8	1	0	0	1	0	0	0	0	0	1	0	0	0	0	0	0	1	0	0	0	50	9.56	1	0	1	0	0	0	1	11	0	0	0	0	1	30	2	0	0	1	0	0
168	77	1	1	1	2	0	5	1	0	0	1	0	0	0	0	0	0	0	0	0	0	0	0	1	0	1	0	3230	15.69	0	0	1	0	0	0	0	0	0	0	0	0	1	18	2	0	0	1	0	0
169	87	1	0	0	10	1	14	1	0	1	0	0	0	0	0	1	0	0	0	1	0	1	0	0	0	0	0	3790	1.54	0	0	1	1	0	1	1	7	0	0	0	0	1	42	2	0	0	1	0	0
171	78	1	1	0	3	0	6	1	0	0	0	0	0	0	1	0	0	0	1	1	0	0	0	0	0	1	0	13100	1.37	0	0	1	0	1	1	1	15	1	9	0	1	1	69	2	0	0	1	0	0
172	62	0	0	1	4	1	6	1	1	0	1	0	0	0	0	0	0	0	0	1	0	0	0	1	0	1	0	180	23.71	1	0	1	0	0	1	1	24	0	0	0	0	1	39	0	1	0	0	0	0
173	27	0	0	1	8	1	8	1	0	0	1	0	0	0	0	0	1	0	0	0	0	0	0	1	0	1	0	17250	17.25	0	0	1	0	0	1	1	24	0	0	0	1	1	7	0	1	0	0	0	0
174	27	0	0	1	8	1	8	1	0	0	1	0	0	0	0	0	1	0	0	0	0	0	0	1	0	1	0	3300	0.53	0	0	1	1	0	1	1	14	0	0	0	1	1	17	1	0	1	0	0	0
175	82	1	1	1	2	0	6	1	0	0	0	0	0	0	0	0	0	1	0	1	0	0	0	0	0	0	0	10140	0.4	0	1	0	1	0	1	1	9	0	0	0	0	0	39	2	0	0	1	0	0
177	63	0	1	1	3	0	5	1	0	0	0	0	0	1	0	1	0	0	1	0	0	0	0	0	0	1	0	11910	2.91	0	0	1	0	0	1	0	0	0	0	0	0	0	40	2	0	0	1	0	0
178	94	1	0	1	1	0	6	1	0	0	0	0	0	0	0	0	0	1	0	0	0	0	0	0	0	0	0	17800	4.75	0	1	1	0	0	1	1	4	0	0	0	1	0	9	2	0	0	1	0	0
180	54	0	0	0	3	0	4	1	0	0	0	0	1	0	0	0	0	0	0	0	0	0	0	0	0	0	0	3230	0.06	0	0	0	0	0	1	1	11	0	0	0	1	1	26	2	0	0	1	0	0
182	74	1	0	1	7	1	10	1	1	1	0	0	0	0	0	0	0	0	0	0	0	0	0	0	1	0	0	6700	7.99	0	0	0	0	0	0	1	14	0	0	0	1	1	72	2	0	0	1	0	0
183	74	1	0	1	6	1	9	1	0	1	0	0	0	0	0	0	0	0	0	0	0	0	0	0	0	0	0	8300	4.39	0	0	0	0	0	0	0	0	0	0	0	0	0	11	1	0	1	0	0	0
184	76	1	1	0	6	1	9	1	0	1	0	0	0	0	0	0	0	0	0	0	0	0	0	0	0	0	0	9500	3.08	0	0	0	1	0	1	1	25	1	1	0	1	0	47	0	1	0	0	0	0
185	82	1	0	0	2	0	6	1	0	0	0	1	0	0	0	0	0	0	0	0	0	0	0	0	0	0	0	9210	4.83	0	0	0	0	0	0	1	12	0	0	0	1	0	12	0	1	0	0	0	0
186	57	0	0	1	2	0	3	0	0	0	1	0	0	0	0	0	0	0	0	0	0	0	0	0	1	0	0	2550	6.1	0	0	1	0	0	1	0	0	0	0	0	0	1	166	2	0	0	1	0	0
187	64	0	0	0	4	1	6	1	1	0	0	0	0	0	0	1	0	0	0	0	0	1	0	0	0	0	0	17530	20.32	0	0	0	0	0	1	1	43	0	0	0	1	1	113	1	0	1	0	0	0
188	56	0	0	0	6	1	7	1	0	1	0	0	0	0	0	0	0	0	0	0	0	0	0	1	0	0	0	2930	0.28	0	0	0	0	0	0	1	11	0	0	0	1	1	50	2	0	0	1	0	0
189	78	1	1	0	8	1	11	1	1	1	0	0	0	1	0	0	0	0	0	0	0	0	0	1	0	0	0	7200	4.18	0	0	0	0	0	0	1	42	0	0	0	0		45	0	1	0	0	0	0
191	72	1	0	1	6	1	9	1	0	1	0	0	0	0	0	0	0	0	0	0	0	0	0	0	0	1	0	7800	1.01	0	0	1	0	0	1	1	7	0	0	0	1	0	46	1	0	1	0	0	0
192	73	1	0	1	12	1	15	1	0	1	0	0	0	0	0	0	1	0	0	0	0	0	0	0	0	0	0	12500	10	0	1	0	1	0	0	1	0	1	1	0	1	1	62	0	1	0	0	0	0
194	75	1	1	0	6	1	9	1	0	1	0	0	0	0	0	0	0	0	0	0	0	0	0	0	0	1	0	2100	2.37	0	0	1	0	0	0	0	0	0	0	0	0	1	33	0	1	0	0	0	0
196	80	1	1	1	1	0	5	1	0	0	0	0	0	1	0	0	0	0	0	0	0	0	0	0	0	0	0	9880	37.11	0	0	1	1	0	1	1	35	1	3	0	0	1	113	0	1	0	0	0	0
197	63	0	0	0	1	0	3	0	0	0	0	0	0	1	0	0	0	0	0	0	0	0	0	0	0	0	0	4020	2.79	0	0	1	1	0	0	0	0	0	0	0	0	0	21	2	0	0	1	0	0
198	50	0	1	1	0	0	1	0	0	0	0	0	0	0	0	0	0	0	0	0	0	0	0	0	0	1	1	10380	8.27	0	0	0	1	0	1	1	6	1	4	0	0	1	13	1	0	1	0	0	0
199	80	1	0	0	7	1	11	1	1	1	0	0	0	0	0	0	0	0	0	0	0	0	0	0	0	0	0	7300	1.04	0	0	0	1	0	1	1	22	0	0	0	1	1	82	1	0	1	0	0	0
200	73	1	0	0	0	0	3	0	0	0	0	0	0	0	0	0	0	0	0	0	0	0	0	0	0	0	0	6400	16.4	0	0	0	1	0	0	1	20	0	0	0	1	0	23	1	0	1	0	0	0
201	71	1	1	1	2	0	5	1	1	0	0	0	0	0	0	1	0	0	0	0	0	0	0	0	0	0	0	10150	10.15	0	0	0	0	1	1	1	27	1	4	0	1	1	43	1	0	1	0	0	0
202	64	0	1	0	6	1	8	1	0	1	0	0	0	0	0	0	0	0	0	0	0	0	0	0	0	0	0	3160	0.26	0	0	0	0	0	0	1	6	0	0	0	1	0	21	0	1	0	0	0	0
203	77	1	0	1	6	1	9	1	0	1	0	0	0	0	0	0	0	0	0	0	0	0	0	0	0	0	0	8760	4.04	0	0	1	1	1	1	1	73	1	7	0	1	0	113	0	1	0	0	0	0
204	81	1	0	0	1	0	5	1	0	0	0	0	0	0	0	0	0	1	0	0	0	0	0	0	0	0	0	6120	1.85	0	0	1	0	0	0	1	8	0	0	0	1	0	14	0	1	0	0	0	0
205	27	0	0	1	8	1	8	1	0	0	1	0	0	0	0	0	1	0	0	0	0	0	0	1	0	1	0	39400	0.31	0	0	1	0	0	1	1	59	0	0	0	1	1	238	1	0	1	0	0	0
207	49	0	0	1	6	1	6	1	0	1	0	0	0	0	0	0	0	0	0	0	0	0	0	1	0	0	0	6560	7.67	0	0	1	0	0	0	1	8	0	0	0	0	1	59	1	0	1	0	0	0
208	82	1	0	1	2	0	6	1	0	0	0	0	0	0	0	1	0	0	0	1	0	0	0	0	0	0	0	8000	6.88	0	0	0	0	0	0	1	12	0	0	0	1	0	108	1	0	1	0	0	0
209	76	1	0	0	7	1	10	1	1	1	0	0	0	0	0	0	0	0	0	0	0	0	0	1	1	0	0	7200	1.34	0	0	1	0	0	0	1	6	0	0	0	1	1	17	1	0	1	0	0	0
210	86	1	0	1	3	0	7	1	1	0	0	0	0	1	0	1	0	0	0	0	0	0	0	0	0	0	0	8300	5.71	0	0	0	1	0	0	1	31	0	0	0	1	0	41	0	1	0	0	0	0
212	84	1	0	1	1	0	5	1	0	0	0	0	0	0	0	1	0	0	0	0	0	0	0	0	0	0	0	10700	14.57	0	1	1	0	0	1	1	20	0	0	0	1	0	32	0	1	0	0	0	0
213	91	1	0	1	6	1	11	1	0	1	0	0	0	0	0	0	0	0	0	0	0	0	0	0	0	0	0	17160	5.1	0	0	0	0	0	1	1	8	0	0	0	1	1	27	0	1	0	0	0	0
214	68	1	1	1	2	0	4	1	0	0	1	0	0	0	0	0	0	0	0	0	0	0	0	0	0	1	0	8430	20.55	0	0	0	0	0	1	1	2	0	0	0	1	1	6	2	1	0	1	0	0
215	65	1	0	1	3	0	5	1	0	0	0	0	0	1	0	1	0	0	0	0	1	0	0	0	0	0	0	6860	11.71	0	0	1	1	1	1	1	64	1	4	0	1	1	122	8	0	0	0	0	0
216	84	1	0	0	3	0	7	1	0	0	0	0	0	1	0	1	0	1	0	0	0	0	0	0	0	0	0	10010	6.65	0	0	1	0	0	0	1	42	0	0	0	0	0	53	0	1	0	0	0	0
217	66	1	0	1	7	1	9	1	0	1	0	0	0	0	0	0	0	0	0	1	0	0	0	1	1	0	0	4820	0.55	0	0	1	0	0	0	1	19	0	0	0	1	0	28	1	0	1	0	0	0
218	82	1	1	1	6	1	10	1	0	1	0	0	0	0	0	0	0	0	0	0	0	0	0	1	0	0	0	14100	6.93	0	0	1	1	0	1	1	34	0	0	0	1	1	34	0	1	0	0	0	0
219	57	0	1	1	6	1	7	1	0	1	0	0	0	0	0	0	0	0	0	0	0	0	0	1	0	0	0	5130	10.54	0	0	0	0	0	0	1	16	0	0	0	1	1	30	1	1	1	0	0	0
220	74	1	0	0	3	0	6	1	0	0	0	0	1	0	0	0	0	0	0	0	0	0	0	0	0	0	0	12950	9.97	0	0	0	0	0	0	1	18	0	0	0	0	1	19	2	0	0	1	0	0
221	70	1	0	1	8	1	11	1	1	1	0	0	0	0	0	1	0	0	0	0	0	0	0	0	0	0	0	10830	6.66	0	0	1	1	1	1	1	29	0	0	0	1	1	374	0	1	0	0	0	0
222	74	1	0	1	1	0	4	1	0	0	0	0	0	0	0	0	0	1	0	0	0	0	0	0	0	1	0	4600	15	0	0	1	0	0	1	1	68	0	0	0	1	1	80	2	0	0	1	0	0
223	82	1	0	1	8	1	12	1	0	1	0	0	0	0	0	0	0	0	0	0	0	1	0	0	0	0	0	5340	5.36	0	0	1	1	0	0	1	14	1	1	0	1	1	34	2	0	0	1	0	0
224	81	1	0	1	7	1	11	1	1	1	0	0	0	0	0	0	0	0	0	0	0	0	0	0	0	0	0	7100	3.77	0	0	0	1	0	1	1	8	0	0	0	0	0	8	0	1	0	0	0	0
225	53	0	0	0	1	0	2	0	1	0	0	0	0	0	0	0	0	0	0	0	0	0	0	0	0	0	0	17370	1.01	0	0	0	1	0	1	1	9	0	0	0	1	1	9	0	1	0	0	0	0
226	64	0	0	1	7	1	9	1	0	1	0	0	0	0	0	0	0	0	0	1	0	0	0	0	0	0	0	6900	4.95	0	0	0	0	0	0	1	7	0	0	0	1	1	13	0	1	0	0	0	0
227	74	1	0	1	1	0	4	1	0	0	0	0	0	0	1	0	0	0	0	0	0	0	0	0	0	1	0	11550	10.28	0	0	1	0	0	1	1	5	0	0	0	1	0	23	2	0	0	1	0	0
228	70	1	0	1	8	1	11	1	0	1	0	0	0	0	0	1	0	0	0	1	0	0	0	0	0	0	0	15200	6.47	0	0	1	0	0	1	1	11	0	0	0	1	0	11	0	1	0	0	0	0
229	57	0	0	0	6	1	7	1	0	1	0	0	0	0	0	0	0	0	0	0	0	0	0	0	0	0	0	6100	0.15	0	0	1	1	0	0	1	57	0	0	0	1	0	73	1	0	1	0	0	0
230	56	0	0	0	6	1	7	1	0	1	0	0	0	0	0	0	0	0	0	0	0	0	0	1	1	0	0	3700	0.77	0	0	0	0	0	0	1	41	0	0	0	0	1	59	1	0	1	0	0	0
231	83	1	1	1	2	0	6	1	0	0	0	0	0	0	0	0	0	1	0	1	0	0	0	0	0	0	0	5450	0.24	0	0	0	0	0	0	1	10	0	0	0	1	0	13	2	0	0	1	0	0
232	75	1	1	1	3	0	6	1	0	0	0	0	1	0	0	0	0	0	0	0	0	0	0	0	0	0	0	3900	0.57	0	0	1	0	0	1	1	18	0	0	0	0	1	24	2	0	0	1	0	0
233	76	1	0	1	4	1	7	1	1	0	0	0	0	0	0	1	0	0	0	0	0	1	0	0	0	0	0	7060	1.47	0	0	0	0	0	1	1	18	0	0	0	1	1	34	0	1	0	0	0	0
234	71	1	0	0	10	1	13	1	1	1	0	0	1	0	0	0	0	0	0	0	0	0	0	0	1	0	0	8030	2.37	0	0	0	1	0	0	0	0	0	0	0	0	0	25	3	0	0	0	1	0
236	62	0	0	0	8	1	10	1	0	1	0	0	0	1	1	0	0	0	0	0	0	0	0	0	0	0	0	18940	18.9	0	0	0	1	1	1	1	13	0	0	0	1	1	62	1	0	1	0	0	0
237	84	1	1	0	4	1	8	1	1	0	0	0	0	1	0	0	0	1	0	1	0	0	0	0	0	0	0	6310	4.82	0	0	0	1	0	0	1	56	0	0	0	0	0	157	8	0	0	0	0	0
238	65	1	1	1	6	1	8	1	0	1	0	0	0	0	0	0	0	0	0	0	0	0	0	0	0	0	0	10090	17.32	0	0	0	1	0	0	0	0	0	0	0	0	1	10	2	0	0	1	0	0
239	61	0	0	0	6	1	8	1	0	1	0	0	0	0	0	0	0	0	0	0	0	0	0	0	0	0	0	41300	14.6	0	0	1	1	0	1	1	60	1	4	0	1	1	89	2	0	0	1	0	0
240	61	0	0	0	6	1	8	1	0	1	0	0	0	0	0	0	0	0	0	0	0	0	0	0	0	0	0	20400	5.2	0	0	0	1	0	1	1	3	1	4	0	0	1	12	6	0	0	0	0	0
241	56	0	1	1	7	1	8	1	0	1	0	0	0	0	0	0	0	0	0	1	0	0	0	1	0	0	0	4300	3.96	0	0	0	0	0	0	1	31	0	0	0	1	1	88	3	0	0	0	1	0
242	83	1	0	1	2	0	6	1	0	0	0	1	0	0	0	0	0	0	0	0	0	0	0	0	0	0	1	4470	4.71	0	0	0	1	0	1	1	14	0	0	0	0	1	48	2	0	0	1	0	0
243	42	0	1	0	0	0	0	0	0	0	0	0	0	0	0	0	0	0	0	0	0	0	0	0	0	0	0	5600	0.25	0	0	1	0	0	0	1	20	0	0	0	1	0	71	1	0	1	0	0	0
244	74	1	0	0	8	1	11	1	1	1	0	0	0	1	0	0	0	0	0	0	0	0	0	0	0	0	0	11200	7.67	0	0	1	1	0	0	1	20	0	0	0	1	0	80	0	1	0	0	0	0
245	71	1	0	0	8	1	11	1	1	1	0	0	0	0	0	0	0	0	0	1	0	0	0	0	1	0	0	85000	7.62	0	0	1	1	0	0	1	20	0	0	0	1	1	81	1	0	1	0	0	0
246	78	1	1	1	6	1	9	1	0	1	0	0	0	0	0	0	0	0	0	0	0	0	0	0	0	0	0	4040	14.88	0	0	0	1	0	0	1	23	0	0	0	0	0	45	1	0	1	0	0	0
248	76	1	0	0	6	1	9	1	0	1	0	0	0	0	0	0	0	0	0	0	0	0	0	0	0	0	0	4500	7.57	0	0	1	1	0	0	0	0	0	0	0	0	0	40	1	0	1	0	0	0
249	77	1	0	1	2	0	5	1	0	0	0	0	0	1	0	0	0	1	0	0	0	0	0	0	0	0	0	11900	3.58	0	0	0	0	0	1	1	25	0	0	0	1	0	26	2	0	0	1	0	0
251	9M	0	1	0	1	0	1	0	0	0	0	0	0	0	1	0	0	0	0	0	0	0	0	0	0	1	0	4250	0.19	0	0	1	0	0	1	1	0	0	0	0	1	1	88	1	0	1	0	0	0
252	77	1	0	0	6	1	9	1	0	1	0	0	0	0	0	0	0	0	0	0	0	0	0	0	0	0	0	10310	7.05	0	0	0	1	0	0	1	23	0	0	0	0	1	37	0	1	0	0	0	0
253	80	1	0	1	3	0	7	1	1	0	0	0	0	0	1	0	0	1	0	0	0	0	0	0	0	0	0	9840	11.2	0	1	1	0	0	0	1	11	0	0	0	1	0	11	0	1	0	0	0	0
254	11	0	1	1	7	1	7	1	0	0	0	0	0	0	0	1	1	0	0	0	0	0	0	0	0	0	0	3950	7.24	0	0	1	1	1	1	1	3	1	18	0	1	1	144	1	0	1	0	0	0
255	36	0	1	1	3	0	3	0	0	0	0	1	0	0	0	0	0	0	1	0	0	0	0	0	0	0	1	8700	6.22	0	0	0	1	1	1	1	20	1	43	0	0	1	44	0	1	0	0	0	0
256	73	1	1	0	9	1	12	1	0	1	0	0	1	0	0	0	0	0	0	0	0	0	0	1	0	0	0	6150	0.72	0	0	0	0	0	0	1	27	0	0	0	0	1	125	1	0	1	0	0	0
257	92	1	0	0	1	0	6	1	0	0	0	0	0	0	0	1	0	0	0	0	0	0	0	0	0	0	0	8580	11.84	0	0	0	0	0	0	1	4	0	0	0	0	0	5	3	0	0	0	1	0
258	1	0	1	0	0	0	0	0	0	0	0	0	0	0	0	0	0	0	0	0	0	0	0	0	0	0	0	4710	0.28	0	0	1	0	0	0	1	90	0	0	0	1	0	76	1	0	1	0	0	0
259	87	1	0	1	2	0	6	1	0	0	0	0	0	1	0	0	0	0	0	0	1	0	0	0	0	0	0	9070	1.25	0	0	1	0	0	0	0	0	0	0	0	0	0	35	0	1	0	0	0	0
260	82	1	0	0	6	1	10	1	0	1	0	0	0	0	0	0	0	0	0	0	0	0	0	0	0	0	0	9130	4.23	0	0	1	0	0	0	1	51	0	0	0	1	0	7	0	1	0	0	0	0
261	79	1	1	1	2	0	5	1	0	0	0	0	0	1	1	0	0	0	0	0	0	0	0	0	0	0	0	9070	2.94	0	0	0	0	0	1	1	41	0	0	0	1	1	50	3	0	0	0	1	0
262	87	1	1	1	5	1	9	1	1	0	0	0	0	1	0	1	0	0	0	0	0	1	0	0	0	0	0	4010	1.12	0	0	1	0	0	1	1	10	0	0	0	1	0	18	0	1	0	0	0	0
264	55	0	0	1	2	0	3	0	0	0	0	0	0	1	1	0	0	0	0	0	0	0	0	0	0	1	0	12400	23.7	0	0	0	0	0	0	1	7	0	0	0	1	1	23	0	1	0	0	0	0
266	64	0	1	1	1	0	3	0	0	0	0	0	0	0	0	1	0	0	0	0	0	0	0	0	0	0	0	16890	5.41	0	0	1	0	0	0	1	16	0	0	0	1	1	16	0	1	0	0	0	0
267	83	1	1	1	4	1	8	1	1	0	1	0	0	1	0	0	0	0	0	0	0	0	0	1	0	1	0	15780	12.59	0	0	1	0	0	1	1	5	0	0	0	0	1	10	2	0	0	1	0	0
268	79	1	0	0	7	1	10	1	1	1	0	0	0	0	0	0	0	0	0	0	0	0	0	1	0	0	0	8700	9.26	0	0	0	0	0	0	1	33	0	0	0	1	1	49	2	0	0	1	0	0
269	75	1	1	1	1	0	4	1	0	0	0	0	0	0	0	1	0	0	0	0	0	0	0	0	0	0	0	12800	12.26	0	0	0	0	0	1	1	15	0	0	0	0	1	25	2	0	0	1	0	0
271	52	0	0	0	6	1	7	1	0	1	0	0	0	0	0	0	0	0	0	0	0	0	0	0	0	0	0	4700	2.87	0	0	1	0	0	0	1	27	0	0	0	0	0	35	8	0	0	0	0	0
272	24	0	0	0	0	0	0	0	0	0	0	0	0	0	0	0	0	0	0	0	0	0	0	0	0	0	0	6200	6.03	0	0	0	0	0	0	1	19	0	0	0	1	0	61	0	1	0	0	0	0
273	60	0	0	0	2	0	4	1	0	0	1	0	0	0	0	0	0	0	0	0	0	0	0	1	0	0	0	80	7.11	1	0	1	0	0	1	1	14	0	0	0	0	1	24	3	0	0	0	1	0
275	78	1	0	0	3	0	6	1	0	0	0	1	0	0	0	0	0	0	0	0	1	0	0	0	0	0	1	15350	5.81	0	0	1	1	1	1	1	46	0	0	0	0	1	85	2	0	0	1	0	0
276	68	1	1	0	6	1	8	1	0	1	0	0	0	0	0	0	0	0	0	0	0	0	0	0	0	0	0	10500	2.16	0	0	0	1	0	0	1	8	0	0	0	0	0	26	0	1	0	0	0	0
277	66	1	0	0	3	0	5	1	0	0	0	0	1	0	0	0	0	0	0	0	0	0	0	0	0	0	0	8650	5.35	0	0	1	0	0	0	1	31	0	0	0	1	1	66	3	0	0	0	1	0
278	82	1	0	0	1	0	5	1	0	0	0	0	0	1	0	0	0	0	0	0	0	0	0	0	0	0	0	3900	0.82	0	0	0	0	0	0	1	30	0	0	0	1	0	59	3	0	0	0	1	0
279	78	1	0	1	1	0	4	1	0	0	0	0	0	0	0	0	0	1	0	0	0	0	0	0	0	0	0	11000	15.3	0	0	0	0	0	1	1	6	0	0	0	1	0	15	0	1	0	0	0	0
280	88	1	1	1	7	1	11	1	0	1	0	0	0	1	0	0	0	0	0	0	0	0	0	0	1	0	0	2500	7.02	0	0	0	0	0	1	0	0	1	1	0	0	0	27	3	0	0	0	1	0
281	77	1	0	1	3	0	6	1	0	0	0	0	0	0	0	1	0	0	0	0	0	1	0	0	0	0	0	4390	2.07	0	0	1	0	0	0	0	0	0	0	0	0	0	26	0	1	0	0	0	0
282	62	0	0	0	1	0	3	0	0	0	0	0	0	0	1	0	0	0	0	0	0	0	0	0	0	1	0	14800	8	0	0	0	0	0	0	1	30	0	0	0	1	0	54	0	1	0	0	0	0
284	52	0	0	0	6	1	7	1	0	1	0	0	0	0	0	0	0	0	0	0	0	0	0	0	0	0	0	18200	6.61	0	0	1	1	0	0	1	31	0	0	0	0	0	34	3	0	0	0	1	0
285	75	1	1	1	3	0	6	1	0	0	0	0	0	0	0	1	0	0	0	0	0	1	0	0	0	0	0	4900	2.4	0	0	0	1	0	0	1	10	0	0	0	1	0	55	0	1	0	0	0	0
286	25	0	1	0	1	0	1	0	1	0	0	0	0	0	0	0	0	0	0	0	0	0	0	0	0	0	0	6130	6.13	0	0	1	0	0	1	1	6	0	0	0	1	1	7	0	1	0	0	0	0
287	80	1	1	0	1	0	5	1	0	0	0	0	0	1	0	0	0	0	0	0	0	0	0	0	0	0	1	14910	6.97	0	0	0	0	1	1	1	6	0	0	0	0	1	85	0	1	0	0	0	0
288	74	1	0	1	1	0	4	1	0	0	0	0	0	0	0	0	0	0	0	1	0	0	0	0	0	0	0	16340	9.34	0	0	1	1	0	0	1	33	1	7	0	1	1	70	0	1	0	0	0	0
290	78	1	0	1	1	0	4	1	0	0	0	0	0	0	1	0	0	0	0	0	0	0	0	0	0	0	0	14460	8.29	0	0	0	0	1	0	1	47	0	0	0	1	1	322	3	0	0	0	1	0
291	68	1	0	0	6	1	8	1	0	1	0	0	0	0	0	0	0	0	0	0	0	0	0	0	0	0	0	7970	0.56	0	0	0	1	0	0	1	26	0	0	0	0	0	26	0	1	0	0	0	0
292	67	1	0	0	3	0	5	1	0	0	0	0	0	0	0	1	0	0	0	0	0	1	0	0	0	0	0	6930	2.83	0	0	0	1	0	0	0	0	0	0	0	0	0	24	0	1	0	0	0	0
293	74	1	0	0	9	1	12	1	1	1	0	1	0	0	0	0	0	0	0	0	0	0	0	0	0	0	0	7500	1.66	0	0	1	1	0	1	1	20	0	0	0	1	1	33	0	1	0	0	0	0
294	62	0	0	0	8	1	10	1	1	1	0	0	0	1	0	0	0	0	0	0	0	0	0	1	0	0	0	5330	16.1	0	0	1	0	0	1	1	23	0	0	0	1	1	52	0	1	0	0	0	0
295	47	0	0	1	3	0	3	0	0	0	0	0	1	0	0	0	0	0	0	0	0	0	0	0	0	1	1	18620	4.58	0	0	0	0	0	1	1	8	1	16	1	0	1	9	3	0	0	0	1	0
296	64	0	0	0	10	1	12	1	1	1	0	0	0	0	0	1	0	0	0	0	0	1	0	0	0	0	0	7550	6.4	0	0	0	1	0	0	1	14	0	0	0	0	1	16	0	1	0	0	0	0
297	80	1	0	0	6	1	10	1	0	1	0	0	0	0	0	0	0	0	0	0	0	0	0	0	0	0	0	2810	0.03	0	0	1	1	0	0	1	79	0	0	0	1	0	25	0	1	0	0	0	0
298	61	0	0	0	7	1	9	1	1	1	0	0	0	0	0	0	0	0	0	0	0	0	0	1	1	0	0	1900	8.15	0	0	0	1	0	0	0	0	0	0	0	0	1	88	2	0	0	1	0	0
299	72	1	0	0	1	0	4	1	0	0	0	0	0	0	1	0	0	0	0	0	0	0	0	0	0	1	0	8530	13	0	0	0	0	0	1	1	23	0	0	0	0	0	173	1	0	1	0	0	0
300	53	0	0	0	6	1	7	1	0	1	0	0	0	0	0	0	0	0	0	0	0	0	0	0	0	0	0	7700	4.04	0	0	0	1	0	1	1	8	0	0	0	0	1	55	2	0	0	1	0	0
301	62	0	0	0	6	1	8	1	0	1	0	0	0	0	0	0	0	0	0	0	0	0	0	1	0	0	0	5440	9.45	0	0	0	1	0	0	0	36	0	0	0	1	1	42	8	0	0	0	0	0
302	60	0	0	0	3	0	5	1	0	0	0	0	0	0	0	1	0	0	0	0	0	1	0	0	0	0	0	3310	0.57	0	0	0	1	0	1	1	28	0	0	0	0	0	29	8	0	0	0	0	0
303	61	0	0	0	1	0	3	0	0	0	0	0	0	0	0	1	0	0	0	0	0	0	0	0	0	0	0	12940	2.89	0	0	1	0	0	0	1	8	0	0	0	1	1	12	0	1	0	0	0	0
304	63	0	0	1	10	1	12	1	0	1	0	0	0	0	1	1	0	0	0	0	0	1	0	0	0	0	0	3700	0.99	0	0	1	0	1	1	1	44	0	0	0	1	1	768	2	0	0	1	0	0
305	27	0	0	0	1	0	1	0	0	0	0	0	0	0	0	1	0	0	0	0	0	0	0	0	0	0	0	4460	16.11	0	0	1	1	1	1	1	169	0	0	0	1	1	75	0	1	0	0	0	0
306	78	1	1	0	4	1	7	1	0	0	0	1	0	0	0	1	0	0	1	0	0	0	0	0	0	0	1	21760	12.2	0	0	0	1	1	1	1	7	1	1	0	0	0	37	0	1	0	0	0	0
307	44	0	1	0	1	0	1	0	0	0	0	0	0	0	0	1	0	0	0	0	0	0	0	0	0	0	0	18120	6.4	0	0	0	1	0	1	1	9	0	0	0	1	1	78	0	1	0	0	0	0
308	75	1	0	1	7	1	10	1	0	1	0	0	0	0	0	1	0	0	0	0	0	0	0	1	0	0	0	5900	12.59	0	0	1	0	0	1	1	8	0	0	0	1	1	42	2	0	0	1	0	0
309	84	1	0	1	2	0	6	1	0	0	1	0	0	0	0	0	0	0	0	0	0	0	0	0	0	0	1	23210	9.16	0	0	0	0	0	1	1	11	0	0	0	0	1	24	0	1	0	0	0	0
310	83	1	1	1	5	1	9	1	1	0	0	0	0	1	1	0	0	0	1	1	0	0	0	0	0	0	0	9980	2.7	0	0	0	0	1	1	1	21	0	0	0	1	1	223	3	0	0	0	1	0
311	83	1	1	0	6	1	10	1	0	1	0	0	0	0	0	0	0	0	0	0	0	0	0	0	0	0	0	11570	8.16	0	0	1	1	0	1	1	11	0	0	0	1	0	48	0	1	0	0	0	0
312	85	1	0	0	11	1	15	1	1	1	0	0	1	0	0	0	0	0	0	1	0	0	0	0	0	0	0	5550	3.64	0	0	0	1	0	1	1	23	0	0	0	1	1	53	0	1	0	0	0	0
313	58	0	1	0	6	1	7	1	0	1	0	0	0	0	0	0	0	0	0	0	0	0	0	1	1	0	0	11580	6.24	0	0	0	1	0	0	1	18	0	0	0	1	1	127	2	0	0	1	0	0
314	72	1	0	0	2	0	5	1	0	0	0	0	0	0	0	0	0	0	0	0	0	1	0	0	0	0	0	8800	5.32	0	0	1	0	0	0	0	0	0	0	0	0	0	13	8	0	0	0	0	0
315	89	1	0	1	1	0	5	1	0	0	0	0	0	0	0	1	0	0	0	0	0	0	0	0	0	0	0	12440	7.47	0	0	1	0	0	1	1	23	0	0	0	1	1	25	2	0	0	1	0	0
316	73	1	0	1	9	1	12	1	0	1	1	0	0	1	0	0	0	0	0	0	0	0	0	1	1	0	0	1470	2.39	1	0	1	0	0	0	0	0	0	0	0	0	1	30	3	0	0	0	1	0
317	79	1	0	0	2	0	5	1	0	0	0	0	0	0	1	0	0	0	0	0	1	0	0	0	0	0	0	9500	7.73	0	0	0	0	0	0	1	5	0	0	0	0	0	129	0	1	0	0	0	0
318	54	0	0	0	2	0	3	0	0	0	0	1	0	0	0	0	0	0	0	0	0	0	0	0	0	0	1	8130	4.87	0	0	1	0	0	0	0	0	0	0	0	0	1	7	2	0	0	1	0	0
[truncated: 137 more columns]
